# Supplementary material for: Curcumin attenuates LPS-induced inflammation in RAW 264.7 cells: A multifaceted study integrating network pharmacology, molecular docking, molecular dynamics simulation, and experimental validation
Source: PLoS One. 2025 Oct 23;20(10):e0335139. doi: 10.1371/journal.pone.0335139 (PMC12548870; doi:10.1371/journal.pone.0335139)
Supplement: S1 Table — (XLSX) [file pone.0335139.s001.xlsx]

## Sheet: Sheet1
The overlap gene	The overlap gene IDs
ADAM17	6868
AGER	177
AGTR1	185
AKT1	207
ALOX5	240
ALOX5AP	241
ALPL	249
APP	351
AR	367
ARG1	383
AXL	558
BAX	581
BCL2	596
BRAF	673
BRCA1	672
C5AR1	728
CASP3	836
CASP8	841
CASP9	842
CCN2	1490
CCR1	1230
CCR2	729230
CCR6	1235
CD274	29126
CD34	947
CD36	948
CD44	960
CD68	968
CDH1	999
CDK5	1020
CDKN1A	1026
CDKN2A	1029
CHUK	1147
CRP	1401
CSF1R	1436
CTNNB1	1499
CX3CR1	1524
CXCL1	2919
CXCL2	2920
CXCR2	3579
CYP19A1	1588
CYP3A4	1576
EGFR	1956
EGR1	1958
EP300	2033
F3	2152
FOXP3	50943
FPR2	2358
GAST	2520
GSK3B	2932
GUSB	2990
HGF	3082
HIF1A	3091
HMOX1	3162
HSD11B1	3290
HSPA5	3309
IKBKB	3551
IKBKG	8517
IL10	3586
IL13	3596
IL17A	3605
IL17F	112744
IL18	3606
IL1A	3552
IL1B	3553
IL2	3558
IL4	3565
IL6	3569
IL9	3578
ITGAM	3684
ITGB1	3688
LGALS3	3958
LRRK2	120892
MAPK1	5594
MAPK3	5595
MAPK8	5599
MET	4233
MIF	4282
MIR22	407004
MMP13	4322
MMP2	4313
MMP8	4317
MMP9	4318
MTOR	2475
MYC	4609
MYD88	4615
NFE2L2	4780
NFKB1	4790
NLRP3	114548
NOS2	4843
NOX1	27035
NR1I2	8856
PARP1	142
PDGFRA	5156
PDGFRB	5159
PIK3CB	5291
PIK3R1	5295
POLG	5428
PPARG	5468
PRKAA1	5562
PRKN	5071
PTGES	9536
PTGS1	5742
PTGS2	5743
PTPN11	5781
SELE	6401
SELP	6403
SERPINA1	5265
SERPINE1	5054
SIRT1	23411
SLC2A1	6513
SMAD2	4087
SMAD3	4088
SMAD7	4092
SOD2	6648
SPI1	6688
SQSTM1	8878
SST	6750
STAT1	6772
STAT3	6774
STAT6	6778
TERT	7015
TGFB1	7040
TJP1	7082
TLR4	7099
TLR9	54106
TNF	7124
TP53	7157
TREM2	54209
TTR	7276
TXNIP	10628
TYR	7299
TYROBP	7305
VEGFA	7422
XIAP	331
